# Supplementary material for: An in-depth analysis of the prognostic significance and potential clinical impact of Leupaxin in the immunotherapeutic treatment of esophageal squamous cell carcinoma
Source: Genes Dis. 2025 May 27;13(1):101695. doi: 10.1016/j.gendis.2025.101695 (PMC12624606; doi:10.1016/j.gendis.2025.101695)
Supplement: Supplementary Table 3 — The information of primary antibodies used in IHC. [file mmc4.xlsx]

## Sheet: Sheet1
Protein	Antibody Name	Antibody Number	Company	Antibody Concentration
LPXN	LPXN Polyclonal Antibody	PA597933	Thermofisher	1：100
PD-L1	PD-L1 Polyclonal Antibody	PA528115	Thermofisher	1：500
